# Supplementary material for: Batch Effects during Human Bone Marrow Stromal Cell Propagation Prevail Donor Variation and Culture Duration: Impact on Genotype, Phenotype and Function
Source: Cells. 2022 Mar 10;11(6):946. doi: 10.3390/cells11060946 (PMC8946746; doi:10.3390/cells11060946)
Supplement: Supplementary file 1 [file cells-11-00946-s001.zip]

Archive with 1 entries (1 files):
- cells-1615419-supplementary.pdf
